# Supplementary material for: Ketogenic Diet Therapy for Drug-Resistant Epilepsy and Cognitive Impairment in Children With Tuberous Sclerosis Complex
Source: Front Neurol. 2022 May 24;13:863826. doi: 10.3389/fneur.2022.863826 (PMC9171393; doi:10.3389/fneur.2022.863826)
Supplement: Supplementary file 1 [file Table_1.XLSX]

## Sheet: data
NO.	submitter	1.Name abbreviations	2.Gender	3.Date of birth	4.The hospital where the patient was treated with KD	5.Inpatient no. / Outpatient no.	6.Contact number of the patient's parents	7.genetic test results	8.Major criteria	9.Minor criteria	10.Age at onset of epilepsy, months	11.The ASM first used in patient when diagnosed with epilepsy	12.Seizures types/epilepsy syndrome patients have suffered in total	13.ASMs/mTOR inhibitors have been used in total so far	14.Psychomotor development at KD initiation	15.Intelligence quotient(IQ) at KD initiation	16.Developmental quotient,(DQ) at KD initiation	17.Social quotient,(SQ) at KD initiation	18.TAND	19.Seizure frequency 1 month before initiation of KD	20. ASMs/mTOR inhibitors at KD initiation	21.Age at KD initiation, months	22.Ketogenic ratio at KD initiation	23.Ketogenic ratio have been used in total so far	24.Duration of KD, weeks	25.Adverse effects reported during the KD treatment	26.Seizure frequency at 1 month after the KD therapy	27.Reduction in seizures at 1 month after the KD therapy(%)	28.Seizure frequency at 2 months after the KD therapy	29.Reduction in seizures at 2 months after the KD therapy(%)	30.Seizure frequency at 3 months after the KD therapy	31.Reduction in seizures at 3 months after the KD therapy(%)	32.Seizure frequency at 6 months after the KD therapy	33.Reduction in seizures at 6 months after the KD therapy(%)	34.Seizure frequency at 12 months after the KD therapy	35.Reduction in seizures at 12 months after the KD therapy(%)	36. ASMs/mTOR inhibitors at KD initiation at 1 month after the KD therapy	37. ASMs/mTOR inhibitors at KD initiation at 2 months after the KD therapy	38. ASMs/mTOR inhibitors at KD initiation at 3 months after the KD therapy	39. ASMs/mTOR inhibitors at KD initiation at 6 months after the KD therapy	40. ASMs/mTOR inhibitors at KD initiation at 12 months after the KD therapy	41.Intelligence quotient(IQ) at 6 months after the KD therapy	42.Developmental quotient(DQ)at 6 months after the KD therapy	43.Social quotient(SQ)at 6 months after the KD therapy	44. Are the psychomotor status of the children improved after at 6 months after the KD therapy	45.Are the psychomotor status of the children improved after at 3 months after the KD therapy	46. Intelligence quotient(IQ) at 12 months after the KD therapy	47.Developmental quotient(DQ)at 12 months after the KD therapy	48. Social quotient(SQ)at 12 months after the KD therapy
1	Yu Fang	WAXY	Male	2013-08-28	Shenzhen Children's Hospital	310328	15203092593	TSC1(NM_000368)EX9_12 DEL，EX9_12	1. Hypomelanotic macules (≥ 3, ≥ 5mm in diameter)；6. Cortical dysplasia；7. Subependymal nodules	7. No minor criteria	6	14.Lack of record	5. Tonic；10. Focal onset	1. VPA；2. LEV；6. TPM；7. PB；11. VGB	Delayed	No tested	No tested	No tested	5. Clinically undetermined	F84	1. VPA；2. LEV；6. TPM；17. VitB6、VitB12	30	2:1	B. 2:1；E. 2.5：1	24	11. No adverse effect	F6	93	F84	0	F84	0	F98	0	Have stop KD therapy	Have stop KD therapy	1. VPA；2. LEV；6. TPM；18. VitB6、B12	1. VPA；2. LEV；6. TPM；18. VitB6、B12	1. VPA；2. LEV；6. TPM；18. VitB6、B12	1. VPA；2. LEV；6. TPM；18. VitB6、B12	17. Have stop KD therapy	No tested	No tested	No tested	Significant improvemed	Significant improvemed	Have stop KD therapy	Have stop KD therapy	Have stop KD therapy
2	Yu Fang	XIXY	Female	2015-09-25	Shenzhen Children's Hospital	320767	17767179230	TSC2(NM_000548) c.3593T>C p.Leu1198Pro Het	1. Hypomelanotic macules (≥ 3, ≥ 5mm in diameter)；5. Multiple retinal hamartomas；6. Cortical dysplasia；7. Subependymal nodules；9. Cardiac rhabdomyoma	4. Retinal achromic patch	6	1. VPA	1. West syndrome；5. Tonic；8. Epileptic spasms；10. Focal onset	1. VPA；2. LEV；3. OXC；5. LTG；6. TPM；7. PB；8. NZP；11. VGB；12. RPM；17. ZNS	Delayed	No tested	68	No tested	5. Clinically undetermined	F10	1. VPA；2. LEV；5. LTG；11. VGB；12. RPM	38	4:1	B. 2:1；D. 4:1	65.1	1. Gastrointestinal disturbance	F8	20	0	100	F8	20	F20	0	Lost to follow-up	Lost to follow-up	1. VPA；2. LEV；5. LTG；11. VGB；12. RPM	1. VPA；2. LEV；5. LTG；11. VGB；12. RPM	1. VPA；2. LEV；5. LTG；11. VGB；12. RPM	1. VPA；2. LEV；5. LTG；11. VGB；12. RPM	18. Lost to follow-up	No tested	No tested	No tested	No obvious change	No obvious change	Lost to follow-up	Lost to follow-up	Lost to follow-up
3	Yu Fang	LIHW	Female	2010-10-22	Shenzhen Children's Hospital	292918	13480101364	TSC2(NM_000548)c.3132-2A>G	1. Hypomelanotic macules (≥ 3, ≥ 5mm in diameter)；2. Angiofibr omas (≥ 3) or fibrous cephalic plaque；6. Cortical dysplasia；7. Subependymal nodules；11. Angiomyolipomas (≥ 2)	7. No minor criteria	11	1. VPA	5. Tonic；10. Focal onset	1. VPA；3. OXC；12. RPM	Delayed	No tested	No tested	No tested	5. Clinically undetermined	F700	1. VPA；2. LEV；3. OXC；12. RPM	59	2:1	B. 2:1	30.4	1. Gastrointestinal disturbance	0	100	0	100	F280	60	F280	60	Have stop KD therapy	Have stop KD therapy	1. VPA；2. LEV；3. OXC；12. RPM	1. VPA；2. LEV；3. OXC；12. RPM	1. VPA；2. LEV；3. OXC；12. RPM	1. VPA；2. LEV；3. OXC；12. RPM	17. Have stop KD therapy	No tested	No tested	No tested	Significant improvemed	Significant improvemed	Have stop KD therapy	Have stop KD therapy	Have stop KD therapy
4	Yu Fang	DEMY	Female	2011-08-09	Shenzhen Children's Hospital	179136	15016003040	TSC2(NM_000548)c.3776 delG,p.Ser1259ThrfsX66	1. Hypomelanotic macules (≥ 3, ≥ 5mm in diameter)；6. Cortical dysplasia；7. Subependymal nodules	7. No minor criteria	5	6. TPM；12. ACTH	1. West syndrome；8. Epileptic spasms	1. VPA；2. LEV；6. TPM；8. NZP；11. VGB	Delayed	No tested	No tested	No tested	5. Clinically undetermined	ES 56	1. VPA；2. LEV；6. TPM；8. NZP；17. PDN/MPED	27	2:1	B. 2:1	78.1	11. No adverse effect	0	100	ES 182	0	ES 210	0	Lost to follow-up	Lost to follow-up	Lost to follow-up	Lost to follow-up	1. VPA；2. LEV；6. TPM；8. NZP	1. VPA；2. LEV；6. TPM；8. NZP	1. VPA；2. LEV；6. TPM；8. NZP	18. Lost to follow-up	18. Lost to follow-up	No tested	No tested	No tested	Significant improvemed	Significant improvemed	No tested	No tested	No tested
5	Yu Fang	LASL	Male	2001-12-22	Shenzhen Children's Hospital	300163	13809239961	TSC2(NM_000548),c.2251C>T,p.Arg751Ter	1. Hypomelanotic macules (≥ 3, ≥ 5mm in diameter)；2. Angiofibr omas (≥ 3) or fibrous cephalic plaque；4. Shagreen patch；6. Cortical dysplasia；7. Subependymal nodules；11. Angiomyolipomas (≥ 2)	7. No minor criteria	119	1. VPA	5. Tonic；6. Clonic ；10. Focal onset	1. VPA；5. LTG；9. CZP；12. RPM	Delayed	No tested	No tested	No tested	5. Clinically undetermined	F84	1. VPA；2. LEV；12. RPM	167	4:1	D. 4:1	52.1	11. No adverse effect	F56	33	F14	83	F56	33	F28	67	F28	67	1. VPA；5. LTG；12. RPM	1. VPA；5. LTG；12. RPM	1. VPA；5. LTG；12. RPM	1. VPA；5. LTG；12. RPM	1. VPA；5. LTG；12. RPM	No tested	No tested	No tested	Significant improvemed	Significant improvemed	No tested	No tested	No tested
6	Yu Fang	CHXY	Female	2013-05-15	Shenzhen Children's Hospital	272432	18926080983	TSC2(NM_000548)c.4292C>A p.Ser1431Ter	1. Hypomelanotic macules (≥ 3, ≥ 5mm in diameter)；6. Cortical dysplasia；7. Subependymal nodules	7. No minor criteria	22	3. OXC	10. Focal onset	1. VPA；2. LEV；3. OXC；6. TPM；11. VGB	Normal	No tested	No tested	No tested	5. Clinically undetermined	F140	2. LEV；3. OXC；6. TPM	39	2:1	A. 1:1；B. 2:1	13	11. No adverse effect	F42	70	F154	0	0	100	Have stop KD therapy	Have stop KD therapy	Have stop KD therapy	Have stop KD therapy	2. LEV；3. OXC；6. TPM	2. LEV；3. OXC；6. TPM；	2. LEV；3. OXC；6. TPM；	17. Have stop KD therapy	17. Have stop KD therapy	18. Have stop KD therapy	19. Have stop KD therapy	20. Have stop KD therapy	Significant improvemed	No obvious change	Have stop KD therapy	Have stop KD therapy	Have stop KD therapy
7	Yu Fang	ZHLM	Female	2011-08-30	Shenzhen Children's Hospital	207977	13825872258	TSC2(NM_000548)c.4418AG,p.R1474Sfs*49	1. Hypomelanotic macules (≥ 3, ≥ 5mm in diameter)；4. Shagreen patch；6. Cortical dysplasia；7. Subependymal nodules；9. Cardiac rhabdomyoma；11. Angiomyolipomas (≥ 2)	5. Multiple renal cysts	6	1. VPA	1. West syndrome；8. Epileptic spasms；10. Focal onset	1. VPA；2. LEV；6. TPM；8. NZP；11. VGB；12. RPM	Delayed	No tested	No tested	No tested	5. Clinically undetermined	F10	1. VPA；6. TPM；8. NZP	22	2:1	A. 1:1；B. 2:1	8.6	11. No adverse effect	F56	0	F28	0	Have stop KD therapy	0	Have stop KD therapy	Have stop KD therapy	Have stop KD therapy	Have stop KD therapy	1. VPA；6. TPM；8. NZP；11. VGB	1. VPA；6. TPM；8. NZP；11. VGB	17. Have stop KD therapy	17. Have stop KD therapy	17. Have stop KD therapy	18. Have stop KD therapy	19. Have stop KD therapy	20. Have stop KD therapy	No obvious change	Duration of KD＜12weeks	Have stop KD therapy	Have stop KD therapy	Have stop KD therapy
8	Yu Fang	WUMA	Female	2014-09-11	Shenzhen Children's Hospital	283386	13377690905	TSC2(NM_000548) c.5418dupT（p.V1807C fs*79）	1. Hypomelanotic macules (≥ 3, ≥ 5mm in diameter)；6. Cortical dysplasia；7. Subependymal nodules	1. “Confetti” skin lesions	0	1. VPA	1. West syndrome；8. Epileptic spasms；10. Focal onset	1. VPA；2. LEV；6. TPM	Delayed	No tested	No tested	No tested	5. Clinically undetermined	ES 560	2. LEV；6. TPM	10	2:1	B. 2:1；C. 3:1；E. 2.5：1	30.4	1. Gastrointestinal disturbance	ES 504	10	ES 364	35	ES 420	25	ES 420	25	Have stop KD therapy	Have stop KD therapy	2. LEV；6. TPM	2. LEV；6. TPM	2. LEV；6. TPM	2. LEV；6. TPM	17. Have stop KD therapy	No tested	No tested	No tested	Significant improvemed	Significant improvemed	Have stop KD therapy	Have stop KD therapy	Have stop KD therapy
9	Yu Fang	YAWB	Male	2013-09-24	Shenzhen Children's Hospital	314307	15080101810	TSC2(NM_000548) c.5226-5243del18 p.（Arg1743-Lys1748del）	1. Hypomelanotic macules (≥ 3, ≥ 5mm in diameter)；6. Cortical dysplasia；7. Subependymal nodules；9. Cardiac rhabdomyoma	7. No minor criteria	5	1. VPA	8. Epileptic spasms；10. Focal onset	1. VPA；2. LEV；3. OXC；11. VGB；12. RPM	Delayed	No tested	No tested	No tested	5. Clinically undetermined	F280	2. LEV；3. OXC；11. VGB；12. RPM	30	2:1	B. 2:1；C. 3:1	99.9	11. No adverse effect	F0	100	F0	100	F15	95	0	100	F7	98	1. VPA；3. OXC；12. RPM	1. VPA；3. OXC；12. RPM	1. VPA；3. OXC；12. RPM	1. VPA；3. OXC；12. RPM	1. VPA；3. OXC；12. RPM	No tested	No tested	No tested	Significant improvemed	Significant improvemed	No tested	No tested	No tested
10	Yu Fang	YEZM	Male	2014-04-06	Shenzhen Children's Hospital	291532	13040888699	TSC2(NM_000548) c.599+1G>A，Splicing mutation	1. Hypomelanotic macules (≥ 3, ≥ 5mm in diameter)；6. Cortical dysplasia；7. Subependymal nodules；9. Cardiac rhabdomyoma；11. Angiomyolipomas (≥ 2)	5. Multiple renal cysts	2	6. TPM	8. Epileptic spasms；10. Focal onset	1. VPA；2. LEV；6. TPM；9. CZP；11. VGB；12. RPM	Delayed	No tested	No tested	No tested	5. Clinically undetermined	ES84	2. LEV；6. TPM；9. CZP；17. VitB6	16	2:1	B. 2:1；E. 1.5：1	13	11. No adverse effect	ES98	0	ES28	60	ES98	0	Have stop KD therapy	Have stop KD therapy	Have stop KD therapy	Have stop KD therapy	2. LEV；6. TPM；9. CZP；18. VitB6	2. LEV；6. TPM；9. CZP；18. VitB6	1. VPA；2. LEV；6. TPM；18. VitB6	17. Have stop KD therapy	17. Have stop KD therapy	No tested	No tested	No tested	Significant improvemed	Significant improvemed	No tested	No tested	No tested
11	Yu Fang	HOYQ	Female	2011-07-04	Shenzhen Children's Hospital	477108	13922331913	TSC2(NM_000548)c.421_422insGG,frameshift mutation	1. Hypomelanotic macules (≥ 3, ≥ 5mm in diameter)；6. Cortical dysplasia；7. Subependymal nodules	7. No minor criteria	3	1. VPA	1. West syndrome；2. Lennox-Gastaut syndrome；3. Tonic-clonic ；5. Tonic；8. Epileptic spasms；9. Atonic；10. Focal onset	1. VPA；2. LEV；5. LTG；10. CLB；11. VGB；12. RPM；	Delayed	No tested	No tested	No tested	1. ASD	ES42	1. VPA；2. LEV；5. LTG；10. CLB；12. RPM	112	3:1	B. 2:1；C. 3:1；D. 4:1	17.37	6. Hyperlipidemia	ES42	0	ES42	0	ES42	0	Have stop KD therapy	Have stop KD therapy	Have stop KD therapy	Have stop KD therapy	1. VPA；2. LEV；5. LTG；10. CLB；12. RPM	1. VPA；2. LEV；5. LTG；10. CLB；12. RPM	1. VPA；2. LEV；5. LTG；10. CLB；12. RPM	17. Have stop KD therapy	17. Have stop KD therapy	No tested	No tested	No tested	Significant improvemed	Significant improvemed	No tested	No tested	No tested
12	Yu Fang	LILF	Male	2013-09-15	Shenzhen Children's Hospital	408070	15078386552	TSC2(NM_000548)c.3447 delC p.Leu1150TrpfsX41	1. Hypomelanotic macules (≥ 3, ≥ 5mm in diameter)；6. Cortical dysplasia；7. Subependymal nodules；11. Angiomyolipomas (≥ 2)	7. No minor criteria	8	1. VPA	7. Myoclonic ；8. Epileptic spasms；10. Focal onset	1. VPA；2. LEV；7. PB；8. NZP；11. VGB；12. RPM	Delayed	No tested	No tested	No tested	5. Clinically undetermined	F70	1. VPA；2. LEV；8. NZP；11. VGB；12. RPM	59	4:1	D. 4:1	8.6	1. Gastrointestinal disturbance	F42	40	F56	20	Have stop KD therapy	0	Have stop KD therapy	Have stop KD therapy	Have stop KD therapy	Have stop KD therapy	1. VPA；2. LEV；8. NZP；11. VGB；12. RPM	1. VPA；2. LEV；8. NZP；11. VGB；12. RPM	17. Have stop KD therapy	17. Have stop KD therapy	17. Have stop KD therapy	No tested	No tested	No tested	Significant improvemed	Duration of KD＜12weeks	No tested	No tested	No tested
13	Yu Fang	LIHJ	Male	2018-02-23	Shenzhen Children's Hospital	441797	13669533168	TSC genetic test with negative results	1. Hypomelanotic macules (≥ 3, ≥ 5mm in diameter)；6. Cortical dysplasia；7. Subependymal nodules；9. Cardiac rhabdomyoma；11. Angiomyolipomas (≥ 2)	5. Multiple renal cysts	6	11. VGB	1. West syndrome；8. Epileptic spasms；10. Focal onset	1. VPA；2. LEV；5. LTG；11. VGB；12. RPM	Delayed	No tested	No tested	No tested	5. Clinically undetermined	ES56	11. VGB；12. RPM	10	4:1	B. 2:1；D. 4:1；E. 1.5:1、2.5:1	56.46	1. Gastrointestinal disturbance	0	100	0	100	0	100	0	100	ES28	50	11. VGB；12. RPM	11. VGB；12. RPM	11. VGB；12. RPM；	11. VGB；12. RPM	11. VGB；12. RPM	No tested	No tested	No tested	Significant improvemed	Significant improvemed	No tested	No tested	No tested
14	Yu Fang	CHQH	Female	2014-02-01	Shenzhen Children's Hospital	263931	18688932081	TSC genetic test with negative results	1. Hypomelanotic macules (≥ 3, ≥ 5mm in diameter)；6. Cortical dysplasia；7. Subependymal nodules；9. Cardiac rhabdomyoma；11. Angiomyolipomas (≥ 2)	5. Multiple renal cysts	39	3. OXC	9. Atonic；10. Focal onset	1. VPA；2. LEV；3. OXC；5. LTG；11. VGB；12. RPM	Delayed	No tested	No tested	No tested	1. ASD	F42	1. VPA；2. LEV；3. OXC	46	2.5：1	B. 2:1；E. 2.5：1	26	11. No adverse effect	F12	71	F4	90	F4	90	F3	93	Have stop KD therapy	Have stop KD therapy	1. VPA；2. LEV；3. OXC	1. VPA；2. LEV；3. OXC	1. VPA；2. LEV；3. OXC；5. LTG	1. VPA；2. LEV；3. OXC；11. VGB	1. VPA；3. OXC；11. VGB	No tested	No tested	No tested	Significant improvemed	Significant improvemed	No tested	No tested	No tested
15	Yu Fang	HUXR	Male	2016-07-16	Shenzhen Children's Hospital	466867	13018402771	TSC genetic test with negative results	1. Hypomelanotic macules (≥ 3, ≥ 5mm in diameter)；6. Cortical dysplasia；7. Subependymal nodules	4. Retinal achromic patch；5. Multiple renal cysts	10	6. TPM	1. West syndrome；7. Myoclonic ；8. Epileptic spasms	6. TPM；9. CZP；11. VGB	Delayed	No tested	19	No tested	5. Clinically undetermined	ES 1050	6. TPM；11. VGB	36	2:1	B. 2:1；D. 4:1	30.4	1. Gastrointestinal disturbance	ES 980	7	ES 392	63	ES 14	90	0	100	Have stop KD therapy	Have stop KD therapy	6. TPM；11. VGB	6. TPM；11. VGB	6. TPM；11. VGB	6. TPM；11. VGB	16. Have stop ASMs and mTOR inhibitors	No tested	No tested	No tested	Significant improvemed	Significant improvemed	No tested	No tested	No tested
16	Yu Fang	WUWZ	Male	2011-06-11	Shenzhen Children's Hospital	357413	13430921738	TSC genetic test with negative results	6. Cortical dysplasia；7. Subependymal nodules	1. “Confetti” skin lesions	70	3. OXC	5. Tonic；10. Focal onset	1. VPA；2. LEV；3. OXC；5. LTG；6. TPM；11. VGB；12. RPM；17. Surgery（Poor response）	Delayed	No tested	No tested	No tested	5. Clinically undetermined	F42	1. VPA；2. LEV；3. OXC；6. TPM	87	4:1	D. 4:1	13	11. No adverse effect	F28	33	F42	0	F28	33	Have stop KD therapy	Have stop KD therapy	Have stop KD therapy	Have stop KD therapy	1. VPA；2. LEV；3. OXC；6. TPM	1. VPA；2. LEV；3. OXC；6. TPM	1. VPA；2. LEV；3. OXC；6. TPM	17. Have stop KD therapy	17. Have stop KD therapy	No tested	No tested	No tested	Significant improvemed	Significant improvemed	No tested	No tested	No tested
17	Yu Fang	TAZY	Male	2010-01-10	Shenzhen Children's Hospital	255864	13603055281	Not tested	1. Hypomelanotic macules (≥ 3, ≥ 5mm in diameter)；6. Cortical dysplasia；7. Subependymal nodules	7. No minor criteria	15	3. OXC	10. Focal onset	1. VPA；2. LEV；3. OXC；4. CBZ；5. LTG；6. TPM；9. CZP；12. RPM	Delayed	No tested	No tested	No tested	5. Clinically undetermined	F6	1. VPA；2. LEV；5. LTG；9. CZP；12. RPM	57	4:1	D. 4:1	43.4	11. No adverse effect	F18	0	F4	33	F4	33	F2	67	Have stop KD therapy	Have stop KD therapy	1. VPA；2. LEV；5. LTG；9. CZP；12. RPM	1. VPA；2. LEV；5. LTG；9. CZP；12. RPM	1. VPA；2. LEV；5. LTG；9. CZP；12. RPM	1. VPA；2. LEV；5. LTG；9. CZP；12. RPM	17. Have stop KD therapy	No tested	No tested	No tested	Significant improvemed	Significant improvemed	No tested	No tested	No tested
18	Yu Fang	FUHY	Female	2008-04-08	Shenzhen Children's Hospital	189882	13928443180	Not tested	1. Hypomelanotic macules (≥ 3, ≥ 5mm in diameter)；6. Cortical dysplasia；7. Subependymal nodules；9. Cardiac rhabdomyoma	1. “Confetti” skin lesions	16	7. PB	3. Tonic-clonic ；4.absence；10. Focal onset	1. VPA；2. LEV；3. OXC；5. LTG；7. PB	Delayed	No tested	No tested	No tested	5. Clinically undetermined	GTC 42	1. VPA；2. LEV；7. PB	54	3:1	C. 3:1	17.4	11. No adverse effect	GTC 42	0	GTC 56	0	GTC 70	0	Have stop KD therapy	Have stop KD therapy	Have stop KD therapy	Have stop KD therapy	1. VPA；2. LEV；7. PB	1. VPA；2. LEV；7. PB	1. VPA；2. LEV；7. PB	17. Have stop KD therapy	17. Have stop KD therapy	No tested	No tested	No tested	Significant improvemed	Significant improvemed	No tested	No tested	No tested
19	Yu Fang	HEYJ	Male	2008-08-17	Shenzhen Children's Hospital	471178	13317729583	Not tested	1. Hypomelanotic macules (≥ 3, ≥ 5mm in diameter)；2. Angiofibr omas (≥ 3) or fibrous cephalic plaque；4. Shagreen patch；5. Multiple retinal hamartomas；6. Cortical dysplasia；7. Subependymal nodules；9. Cardiac rhabdomyoma；11. Angiomyolipomas (≥ 2)	5. Multiple renal cysts	39	1. VPA	10. Focal onset	1. VPA；3. OXC；12. RPM	Delayed	No tested	No tested	No tested	5. Clinically undetermined	F10	1. VPA；3. OXC；12. RPM；	131	4:1	D. 4:1	8.7	11. No adverse effect	F4	60	Lost to follow-up	Lost to follow-up	Have stop KD therapy	0	Have stop KD therapy	Have stop KD therapy	Have stop KD therapy	Have stop KD therapy	1. VPA；3. OXC；12. RPM；	18. Lost to follow-up	17. Have stop KD therapy	17. Have stop KD therapy	17. Have stop KD therapy	No tested	No tested	No tested	No obvious change	Duration of KD＜12weeks	No tested	No tested	No tested
20	Yu Fang	DAMY	Male	2014-05-05	Shenzhen Children's Hospital	415427	13876292292	Not tested	1. Hypomelanotic macules (≥ 3, ≥ 5mm in diameter)；6. Cortical dysplasia；7. Subependymal nodules	7. No minor criteria	13	1. VPA	1. West syndrome；2. Lennox-Gastaut syndrome；7. Myoclonic ；8. Epileptic spasms；10. Focal onset	1. VPA；2. LEV；5. LTG；6. TPM；9. CZP	Delayed	No tested	No tested	No tested	5. Clinically undetermined	ES 350	1. VPA；5. LTG；6. TPM	50	4:1	B. 2:1；D. 4:1	17.4	11. No adverse effect	ES 294	16	ES 224	36	Lost to follow-up	Lost to follow-up	Have stop KD therapy	Have stop KD therapy	Have stop KD therapy	Have stop KD therapy	1. VPA；5. LTG；6. TPM	1. VPA；5. LTG；6. TPM	18. Lost to follow-up	17. Have stop KD therapy	17. Have stop KD therapy	No tested	No tested	No tested	No obvious change	No obvious change	No tested	No tested	No tested
21	Yu Fang	CHYX	Female	2016-07-05	Shenzhen Children's Hospital	411201	13828229601	Not tested	6. Cortical dysplasia；7. Subependymal nodules	7. No minor criteria	0.3	1. VPA	3. Tonic-clonic ；10. Focal onset	1. VPA；3. OXC	Delayed	No tested	No tested	No tested	5. Clinically undetermined	F140	1. VPA；3. OXC	23	2:1	B. 2:1；C. 3:1；D. 4:1	60.8	11. No adverse effect	F18	87	F84	40	F84	40	F112	20	Lost to follow-up	Lost to follow-up	1. VPA；3. OXC	1. VPA；3. OXC	1. VPA；3. OXC	1. VPA；3. OXC	18. Lost to follow-up	No tested	No tested	No tested	Significant improvemed	Significant improvemed	No tested	No tested	No tested
22	Guangbo Bian	GUSY	Male	2014-10-27	People's Hospital of Ningxia Hui Autonomous Region	10448635	15809613003	TSC1 mutation,pathogenic	1. Hypomelanotic macules (≥ 3, ≥ 5mm in diameter)；7. Subependymal nodules	1. “Confetti” skin lesions	0.3	14. RPM	5. Tonic；7. Myoclonic ；10. Focal onset	1. VPA；2. LEV；3. OXC；4. CBZ；6. TPM；7. PB；9. CZP；11. VGB；12. RPM；17. ZNS	Delayed	No tested	No tested	No tested	4. Personality change	M10	1. VPA；2. LEV；3. OXC；4. CBZ；6. TPM；7. PB；9. CZP；11. VGB；12. RPM	71	2:1	B. 2:1；C. 3:1	9	1. Gastrointestinal disturbance；2. Infectious disease	M8	20	M8	20	Duration of KD＜3 months	Duration of KD＜3 months	Have stop KD therapy	Have stop KD therapy	Have stop KD therapy	Have stop KD therapy	1. VPA；2. LEV；3. OXC	1. VPA；2. LEV；3. OXC	17. Have stop KD therapy	17. Have stop KD therapy	17. Have stop KD therapy	No tested	No tested	No tested	No obvious change	Duration of KD＜12weeks	No tested	No tested	No tested
23	Jian Zha	FAJU	Male	2008-09-16	Jiangxi Provincial Children's Hospital	1329662	15949699007	TSC1(NM_000368.4)exon15;c.1904_1905delCAchr9-135781060-135781061 p.T635Rfs*52;	1. Hypomelanotic macules (≥ 3, ≥ 5mm in diameter)	7. No minor criteria	72	1. VPA；6. TPM	10. Focal onset	1. VPA；3. OXC；6. TPM；12. RPM；17. LCM	Delayed	No tested	No tested	No tested	4. Personality change	F1	1. VPA；6. TPM	121	2:1	B. 2:1；C. 3:1；D. 4:1	78	11. No adverse effect	0	100	0	100	0	100	F3	0	F3		1. VPA；6. TPM	1. VPA；6. TPM	1. VPA；6. TPM	1. VPA；6. TPM	1. VPA；6. TPM	No tested	No tested	No tested	Significant improvemed	Significant improvemed	No tested	No tested	No tested
24	Daoqi Mei	GY	Male	2018-08-15	Children's Hospital Affiliated to Zhengzhou University	6215921	13703432628	Not tested	1. Hypomelanotic macules (≥ 3, ≥ 5mm in diameter)；7. Subependymal nodules；11. Angiomyolipomas (≥ 2)	5. Multiple renal cysts；6. Nonrenal hamartomas	4	1. VPA；2. LEV；6. TPM	1. West syndrome；3. Tonic-clonic ；5. Tonic；6. Clonic ；8. Epileptic spasms；10. Focal onset	1. VPA；2. LEV；3. OXC；6. TPM；9. CZP；12. RPM；14. ACTH；15. PDN/MPED	Delayed	No tested	No tested	No tested	5. Clinically undetermined	ES10	1. VPA；6. TPM；12. RPM	8	1:1	A. 1:1；B. 2:1	36.9	1. Gastrointestinal disturbance；6. Hyperlipidemia	ES5~10	25	ES5	50	ES5	50	ES3~5	60	Duration of KD＜12 months	Duration of KD＜12 months	1. VPA；6. TPM；12. RPM	1. VPA；6. TPM；12. RPM	1. VPA；6. TPM；12. RPM	1. VPA；6. TPM；12. RPM	1. VPA；6. TPM；9. CZP；12. RPM	No tested	No tested	No tested	Significant improvemed	Significant improvemed	No tested	No tested	No tested
25	Qiang Gu	YSZ	Male	2005-11-22	Peking University First Hospital	799492	13863512333	Not tested	1. Hypomelanotic macules (≥ 3, ≥ 5mm in diameter)；4. Shagreen patch；7. Subependymal nodules；9. Cardiac rhabdomyoma	7. No minor criteria	6	4. CBZ；6. TPM	10. Focal onset	2. LEV；3. OXC；4. CBZ；6. TPM	Delayed	No tested	No tested	No tested	5. Clinically undetermined	F50	2. LEV；3. OXC	132	2:1	B. 2:1；E. 2.5：1	16	11. No adverse effect	F11	78	F30	40	F20	60	Have stop KD therapy	Have stop KD therapy	Have stop KD therapy	Have stop KD therapy	2. LEV；3. OXC	2. LEV；3. OXC	2. LEV；3. OXC；11. VGB	17. Have stop KD therapy	17. Have stop KD therapy	No tested	No tested	No tested	No obvious change	No obvious change	No tested	No tested	No tested
26	Qiang Gu	HYX	Female	2018-10-13	Peking University First Hospital	874907	13810616148	TSC2 mutation,pathogenic	1. Hypomelanotic macules (≥ 3, ≥ 5mm in diameter)	5. Multiple renal cysts	5	1. VPA；11. VGB；14. RPM	1. West syndrome；8. Epileptic spasms；10. Focal onset	1. VPA；11. VGB；12. RPM	Normal	No tested	87	No tested	5. Clinically undetermined	F2-10/day	1. VPA；11. VGB；12. RPM	19	2:1	B. 2:1	27	1. Gastrointestinal disturbance；3. Hypoproteinemia；5. Hyperuricemia；6. Hyperlipidemia	F145	14	F83	51	F58	65	F119	29	Have stop KD therapy	Have stop KD therapy	1. VPA；11. VGB；12. RPM	1. VPA；11. VGB；12. RPM	1. VPA；11. VGB；12. RPM	1. VPA；11. VGB；12. RPM	17. Have stop KD therapy	No tested	No tested	No tested	No obvious change	No obvious change	No tested	No tested	No tested
27	Lifei Yu	WMK	Male	2011-04-25	Children's Hospital of Fudan University	158397	13858803058	Not tested	1. Hypomelanotic macules (≥ 3, ≥ 5mm in diameter)；7. Subependymal nodules	7. No minor criteria	13	1. VPA	1. West syndrome；5. Tonic；8. Epileptic spasms；9. Atonic	1. VPA；6. TPM	Delayed	No tested	<50	No tested	5. Clinically undetermined	T1、ES7-8、At8	1. VPA；6. TPM	41	2:1	B. 2:1；D. 4:1	32	1. Gastrointestinal disturbance	T1、ES7-8、At8	0	T0、ES7-8、At8	10	T0、ES7-8、At8	10	T0、ES7-8、At8	10	Have stop KD therapy	Have stop KD therapy	1. VPA；6. TPM	1. VPA；6. TPM	1. VPA；6. TPM	1. VPA；6. TPM	17. Have stop KD therapy	No tested	No tested	No tested	No obvious change	No obvious change	No tested	No tested	No tested
28	Lifei Yu	ZYL	Female	2011-09-14	Children's Hospital of Fudan University	126509-01	13817750925	TSC2 c. 4123_4024het_insGTGGACCTCT	1. Hypomelanotic macules (≥ 3, ≥ 5mm in diameter)；4. Shagreen patch；6. Cortical dysplasia；7. Subependymal nodules；9. Cardiac rhabdomyoma；11. Angiomyolipomas (≥ 2)	6. Nonrenal hamartomas	11	2. LEV	1. West syndrome；3. Tonic-clonic ；8. Epileptic spasms；10. Focal onset	1. VPA；2. LEV；3. OXC；6. TPM；11. VGB；12. RPM	Delayed	No tested	<50	No tested	5. Clinically undetermined	GCT3、ES3	1. VPA；3. OXC	23	4:1	D. 4:1	92	1. Gastrointestinal disturbance；6. Hyperlipidemia	0	100	0	100	0	100	0	100	F1	83	1. VPA；3. OXC	1. VPA；3. OXC	1. VPA	1. VPA	1. VPA；11. VGB	No tested	No tested	No tested	No obvious change	No obvious change	No tested	No tested	No tested
29	Lifei Yu	ZYY	Male	2012-09-18	Children's Hospital of Fudan University	112377-02	13524175388	TSC1 c. 2080c>c/t,p. Q694X	1. Hypomelanotic macules (≥ 3, ≥ 5mm in diameter)；6. Cortical dysplasia；7. Subependymal nodules；11. Angiomyolipomas (≥ 2)	7. No minor criteria	4	1. VPA	1. West syndrome；8. Epileptic spasms	1. VPA；2. LEV；11. VGB；12. RPM	Delayed	No tested	<46	No tested	5. Clinically undetermined	ES2-3	1. VPA；2. LEV	6	3:1	C. 3:1；D. 4:1	36	1. Gastrointestinal disturbance	ES4	0	ES1-2	40	ES1-2	40	0	100	Have stop KD therapy	Have stop KD therapy	1. VPA；2. LEV	1. VPA；2. LEV	1. VPA；2. LEV	1. VPA；2. LEV	17. Have stop KD therapy	No tested	<50	No tested	No obvious change	No obvious change	No tested	No tested	No tested
30	Lifei Yu	GYS	Male	2011-01-17	Children's Hospital of Fudan University	68666-01	13867675052	TSC2 mutation,pathogenic	1. Hypomelanotic macules (≥ 3, ≥ 5mm in diameter)；2. Angiofibr omas (≥ 3) or fibrous cephalic plaque；5. Multiple retinal hamartomas；6. Cortical dysplasia；7. Subependymal nodules	7. No minor criteria	5	6. TPM	1. West syndrome；4.absence；8. Epileptic spasms	1. VPA；2. LEV；6. TPM；11. VGB	Delayed	No tested	No tested	No tested	5. Clinically undetermined	ES3-4	1. VPA；2. LEV；6. TPM	18	4:1	D. 4:1	48	11. No adverse effect	0	100	0	100	ES3-4	0	ES3-4	0	ES3-4	0	1. VPA；2. LEV；6. TPM	1. VPA；2. LEV；6. TPM	1. VPA；2. LEV；6. TPM	1. VPA；2. LEV	1. VPA；2. LEV	No tested	No tested	No tested	Significant improvemed	Significant improvemed	No tested	No tested	No tested
31	Man Wang	DYN	Female	2019-06-27	Shanghai Neuromedical Center	1907828	13335502752	TSC2（NM_000548）:c.4868C>T（p.T16231）	1. Hypomelanotic macules (≥ 3, ≥ 5mm in diameter)；6. Cortical dysplasia	1. “Confetti” skin lesions	1	1. VPA；2. LEV；6. TPM	5. Tonic	1. VPA；2. LEV；11. VGB	Delayed	No tested	No tested	No tested	5. Clinically undetermined	T4-5/day	1. VPA；2. LEV；11. VGB	5	1:1	A. 1:1；B. 2:1	12	1. Gastrointestinal disturbance	T1-4/day	44	T1-4/day	44	T1-4/day	44	Have stop KD therapy，选择手术	Have stop KD therapy	Have stop KD therapy	Have stop KD therapy	1. VPA；2. LEV；11. VGB	1. VPA；2. LEV；11. VGB	1. VPA；2. LEV；11. VGB	17. Have stop KD therapy	17. Have stop KD therapy	No tested	No tested	No tested	No obvious change	No obvious change	No tested	No tested	No tested
32	Man Wang	HYX	Female	2015-08-14	Shanghai Neuromedical Center	1703839	15990550784	TSC2（NM_000548.4）:c.1390A>T（p.Lys464*）	1. Hypomelanotic macules (≥ 3, ≥ 5mm in diameter)；7. Subependymal nodules	7. No minor criteria	3	1. VPA；2. LEV；6. TPM；10. CLB；11. VGB；14. RPM	5. Tonic；9. Atonic	1. VPA；2. LEV；5. LTG；6. TPM；10. CLB；11. VGB；13. RPM	Delayed	No tested	No tested	No tested	5. Clinically undetermined	T20-30/day	1. VPA；5. LTG；11. VGB；13. RPM	25	2:1	A. 1:1；B. 2:1；C. 3:1；D. 4:1	48	1. Gastrointestinal disturbance；2. Infectious disease；7. Slow growth	T10-30/day	20	T10-30/day	20	T10-20/day	40	T10-30/day	20	T20-30/day	0	1. VPA；5. LTG；11. VGB；13. RPM	1. VPA；5. LTG；11. VGB；13. RPM	1. VPA；5. LTG；11. VGB；13. RPM	1. VPA；5. LTG；11. VGB；13. RPM	1. VPA；11. VGB	No tested	No tested	No tested	No obvious change	No obvious change	No tested	No tested	No tested
33	Man Wang	CBL	Male	2015-02-02	Shanghai Neuromedical Center	1806550	18258861932	TSC2（NM_000548.5）:c.4989+20T>A	1. Hypomelanotic macules (≥ 3, ≥ 5mm in diameter)；4. Shagreen patch；7. Subependymal nodules；9. Cardiac rhabdomyoma	2. Dental enamel pits (> 3)	12	1. VPA；2. LEV；4. CBZ；5. LTG；9. CZP；11. VGB；14. DZP、RPM	4.absence；5. Tonic；6. Clonic ；8. Epileptic spasms；9. Atonic	1. VPA；2. LEV；4. CBZ；5. LTG；6. TPM；9. CZP；11. VGB；13. RPM；14. ACTH	Delayed	No tested	No tested	No tested	5. Clinically undetermined	ES 3-7/day、T10-15/day	1. VPA；5. LTG；11. VGB；13. RPM	45	2:1	A. 1:1；B. 2:1；C. 3:1；D. 4:1	24	1. Gastrointestinal disturbance；6. Hyperlipidemia；9. Kidney stones	ES0-10/day	75	ES3-10/day	68	ES3-10/day	68	ES5-6/day	73	Have stop KD therapy	Have stop KD therapy	1. VPA；5. LTG；11. VGB；13. RPM	1. VPA；5. LTG；11. VGB；13. RPM	1. VPA；5. LTG；11. VGB；13. RPM	1. VPA；5. LTG；11. VGB；13. RPM	17. Have stop KD therapy	No tested	No tested	No tested	Significant improvemed	Significant improvemed	No tested	No tested	No tested
34	Man Wang	ZSJ	Female	2010-12-28	Shanghai Neuromedical Center	1703605	18268018889	TSC1（9q34 NM-00368.4）Exon18 c.2304dupT p.(Asp769*)	7. Subependymal nodules；9. Cardiac rhabdomyoma	1. “Confetti” skin lesions	31	1. VPA；2. LEV；4. CBZ；7. PB；9. CZP；14. VPM	8. Epileptic spasms	1. VPA；2. LEV；4. CBZ；7. PB；9. CZP；17. VPM	Delayed	No tested	No tested	No tested	5. Clinically undetermined	ES 10	2. LEV；9. CZP；17. VPM	81	2:1	C. 3:1；D. 4:1	20	11. No adverse effect	ES1-4	75	ES5-10	25	ES5-10	25	ES5-10	0	Have stop KD therapy	Have stop KD therapy	2. LEV；9. CZP；18. VPM	2. LEV；9. CZP；18. VPM	2. LEV；4. CBZ；9. CZP；18. VPM	17. Have stop KD therapy	17. Have stop KD therapy	No tested	No tested	No tested	Significant improvemed	Significant improvemed	No tested	No tested	No tested
35	Man Wang	XWJ	Male	2011-12-29	Shanghai Neuromedical Center	1502068	13817759373	Not tested	1. Hypomelanotic macules (≥ 3, ≥ 5mm in diameter)；2. Angiofibr omas (≥ 3) or fibrous cephalic plaque；6. Cortical dysplasia；7. Subependymal nodules；9. Cardiac rhabdomyoma	1. “Confetti” skin lesions	14	1. VPA；3. OXC	5. Tonic	1. VPA；3. OXC	Delayed	No tested	No tested	No tested	5. Clinically undetermined	T1-2/week	1. VPA；3. OXC	43	2:1	B. 2:1；D. 4:1	52	1. Gastrointestinal disturbance	T4/ month	33	T4/month	33	0	100	T2/month	67	T2/month	67	1. VPA；3. OXC	1. VPA；3. OXC	1. VPA；3. OXC	1. VPA；3. OXC	1. VPA；3. OXC	No tested	No tested	No tested	Significant improvemed	Significant improvemed	No tested	No tested	No tested
36	Man Wang	CYR	Female	2011-02-02	Shanghai Neuromedical Center	1703308	18605286680	TSC2（NM_000548.3）:c.2714G>A（p.Arg905GIn）	1. Hypomelanotic macules (≥ 3, ≥ 5mm in diameter)；9. Cardiac rhabdomyoma	1. “Confetti” skin lesions	66	1. VPA；2. LEV；11. VGB	4.absence；5. Tonic；8. Epileptic spasms	1. VPA；2. LEV；11. VGB；13. RPM	Delayed	No tested	No tested	No tested	4. Personality change	ES4-5/day	1. VPA；2. LEV；11. VGB；13. RPM	78	2:1	A. 1:1；B. 2:1；C. 3:1；	121.6	11. No adverse effect	0	100	0	100	0	100	0	100	ES1	90	1. VPA；2. LEV；11. VGB；13. RPM	1. VPA；2. LEV；11. VGB；13. RPM	1. VPA；2. LEV；11. VGB；13. RPM	1. VPA；2. LEV；11. VGB；13. RPM	1. VPA；2. LEV；11. VGB；13. RPM	No tested	No tested	No tested	Significant improvemed	Significant improvemed	No tested	No tested	No tested
37	Hua Li	XIYH	Female	2017-10-03	Guangdong 999 Brain Hospital	166951	15986949764	TSC2 mutation,pathogenic	1. Hypomelanotic macules (≥ 3, ≥ 5mm in diameter)	7. No minor criteria	1	1. VPA；2. LEV；3. OXC；11. VGB	5. Tonic	1. VPA；2. LEV；3. OXC；11. VGB；12. RPM	Delayed	No tested	No tested	No tested	5. Clinically undetermined	T210	1. VPA；11. VGB；12. RPM	9	2:1	B. 2:1；C. 3:1；D. 4:1	34.7	11. No adverse effect	T100	52	T100	52	T100	52	T100	52	Have stop KD therapy	Have stop KD therapy	1. VPA；11. VGB；12. RPM	1. VPA；11. VGB；12. RPM	1. VPA；11. VGB；12. RPM	1. VPA；11. VGB；12. RPM	17. Have stop KD therapy	No tested	No tested	No tested	Significant improvemed	Significant improvemed	No tested	No tested	No tested
38	Hua Li	LIXT	Male	2013-08-10	Guangdong 999 Brain Hospital	158654	13413310087	TSC2 mutation,pathogenic	12. No major criterias	1. “Confetti” skin lesions	17	1. VPA；2. LEV；3. OXC；11. VGB	5. Tonic；8. Epileptic spasms	1. VPA；2. LEV；3. OXC；11. VGB；12. RPM	Delayed	No tested	No tested	No tested	5. Clinically undetermined	ES84	12. RPM	54	2:1	B. 2:1；C. 3:1	104.2	6. Hyperlipidemia	ES84	0	ES84	0	ES84	0	ES64	24	ES6	93	12. RPM	12. RPM	12. RPM	12. RPM	11. VGB；12. RPM	No tested	No tested	No tested	Significant improvemed	Significant improvemed	No tested	No tested	No tested
39	Hua Li	LIZY	Female	2014-03-20	Guangdong 999 Brain Hospital	410215	13822439171	Not tested	1. Hypomelanotic macules (≥ 3, ≥ 5mm in diameter)	1. “Confetti” skin lesions	0	1. VPA；2. LEV；8. NZP；11. VGB	5. Tonic	1. VPA；2. LEV；8. NZP；11. VGB；12. RPM	Delayed	No tested	No tested	No tested	5. Clinically undetermined	T3	1. VPA；2. LEV；8. NZP	41	2:1	B. 2:1；C. 3:1；D. 4:1	40	11. No adverse effect	T1	67	T4	0	T1	67	T1	67	Have stop KD therapy	Have stop KD therapy	1. VPA；2. LEV；8. NZP；12. RPM	1. VPA；2. LEV；8. NZP；12. RPM	1. VPA；2. LEV；8. NZP；12. RPM	1. VPA；2. LEV；8. NZP；12. RPM	17. Have stop KD therapy	No tested	No tested	No tested	Significant improvemed	Significant improvemed	No tested	No tested	No tested
40	Hua Li	WUGJ	Male	2012-07-06	Guangdong 999 Brain Hospital	410215	13543187308	TSC2 mutation,pathogenic	12. No major criterias	6. Nonrenal hamartomas	0	1. VPA；6. TPM；8. NZP；9. CZP；11. VGB	1. West syndrome；5. Tonic；8. Epileptic spasms	1. VPA；6. TPM；8. NZP；9. CZP；11. VGB；12. RPM	Delayed	No tested	No tested	No tested	5. Clinically undetermined	T4	1. VPA；6. TPM；12. RPM	51	2:1	B. 2:1；C. 3:1；D. 4:1	91.2	11. No adverse effect	T4	0	T4	0	T4	0	T4	0	T1	75	1. VPA；6. TPM；12. RPM	1. VPA；6. TPM；12. RPM	1. VPA；6. TPM；12. RPM	1. VPA；6. TPM；11. VGB；12. RPM	1. VPA；6. TPM；11. VGB；12. RPM	No tested	No tested	No tested	Significant improvemed	Significant improvemed	No tested	No tested	No tested
41	Hua Li	XHR	Male	2016-07-25	Guangdong 999 Brain Hospital	163050	15089933969	Not tested	1. Hypomelanotic macules (≥ 3, ≥ 5mm in diameter)	7. No minor criteria	15	1. VPA	5. Tonic	1. VPA；2. LEV；6. TPM；11. VGB	Delayed	No tested	No tested	No tested	5. Clinically undetermined	T84	2. LEV；6. TPM	20	2:1	A. 1:1；B. 2:1；E. 1.5：1	13	11. No adverse effect	T38	55	T80	5	T86	0	Have stop KD therapy	Have stop KD therapy	Have stop KD therapy	Have stop KD therapy	2. LEV；6. TPM	2. LEV；6. TPM	2. LEV；6. TPM	17. Have stop KD therapy	17. Have stop KD therapy	No tested	No tested	No tested	No obvious change	No obvious change	No tested	No tested	No tested
42	Hua Li	WCT	Female	2016-12-10	Guangdong 999 Brain Hospital	156062	1368877498	TSC2,EX16DEL	1. Hypomelanotic macules (≥ 3, ≥ 5mm in diameter)；6. Cortical dysplasia；8. Subependymal giant cell astrocytoma；9. Cardiac rhabdomyoma	1. “Confetti” skin lesions；6. Nonrenal hamartomas	0	2. LEV；11. VGB	1. West syndrome；5. Tonic；6. Clonic ；8. Epileptic spasms	1. VPA；2. LEV；3. OXC；5. LTG；11. VGB；12. RPM	Delayed	No tested	No tested	No tested	5. Clinically undetermined	C84	1. VPA；2. LEV；5. LTG；11. VGB；12. RPM	9	1:1	A. 1:1；B. 2:1；E. 2.5：1	112.9	1. Gastrointestinal disturbance	C42	50	C40	52	0	100	0	100	0	100	1. VPA；2. LEV；5. LTG；11. VGB；12. RPM	1. VPA；2. LEV；5. LTG；11. VGB；12. RPM	1. VPA；2. LEV；5. LTG；11. VGB；12. RPM	1. VPA；2. LEV；5. LTG；11. VGB；12. RPM	1. VPA；2. LEV；5. LTG；11. VGB；12. RPM	No tested	No tested	No tested	Significant improvemed	Significant improvemed	No tested	No tested	No tested
43	Dan Li	HYX	Male	2010-02-08	Second Affiliated Hospital of Xi'an Jiaotong University	602242	18992601311	Not tested	1. Hypomelanotic macules (≥ 3, ≥ 5mm in diameter)；4. Shagreen patch；6. Cortical dysplasia；7. Subependymal nodules；9. Cardiac rhabdomyoma；11. Angiomyolipomas (≥ 2)	7. No minor criteria	24	1. VPA；8. NZP	1. West syndrome；8. Epileptic spasms	1. VPA；2. LEV；8. NZP	Delayed	No tested	No tested	No tested	5. Clinically undetermined	ES20-30/day	2. LEV；8. NZP	40	4:1	D. 4:1	260	11. No adverse effect	0	100	0	100	0	100	0	100	0	100	1. VPA；8. NZP	1. VPA；8. NZP	1. VPA；8. NZP	1. VPA；8. NZP	1. VPA；8. NZP	No tested	No tested	No tested	Significant improvemed	Significant improvemed	No tested	No tested	No tested
44	Dan Li	GHC	Male	2018-01-21	Second Affiliated Hospital of Xi'an Jiaotong University	694168	17691235356	Not tested	1. Hypomelanotic macules (≥ 3, ≥ 5mm in diameter)；9. Cardiac rhabdomyoma	7. No minor criteria	5	6. TPM；8. NZP	1. West syndrome；8. Epileptic spasms	6. TPM；8. NZP；15. PDN/MPED	Delayed	No tested	74	No tested	5. Clinically undetermined	ES2-3/day	6. TPM；8. NZP；15. PDN/MPED	13	2:1	B. 2:1；C. 3:1	28	9. Kidney stones	0	100	0	100	0	100	ES2-3/day	0	Have stop KD therapy	Have stop KD therapy	6. TPM；8. NZP；15. PDN/MPED	6. TPM；8. NZP；15. PDN/MPED	3. OXC；6. TPM；8. NZP	3. OXC；6. TPM；8. NZP	17. Have stop KD therapy	No tested	No tested	No tested	Significant improvemed	Significant improvemed	No tested	74	No tested
45	Dan Li	WSK	Male	2009-10-03	Second Affiliated Hospital of Xi'an Jiaotong University	605610	18726749883	Not tested	6. Cortical dysplasia；7. Subependymal nodules	1. “Confetti” skin lesions	5	1. VPA；2. LEV	6. Clonic ；10. Focal onset	1. VPA；2. LEV；4. CBZ；9. CZP	Delayed	36	No tested	7	5. Clinically undetermined	F2-3	1. VPA；4. CBZ	89	4:1	C. 3:1；D. 4:1；	44	11. No adverse effect	F4-5	0	F2-3	0	F2-3	0	F2-3	0	Duration of KD＜12 months	Duration of KD＜12 months	1. VPA；4. CBZ	1. VPA；4. CBZ	1. VPA；4. CBZ	1. VPA；4. CBZ	1. VPA；4. CBZ	27	No tested	5	No obvious change	No obvious change	No tested	No tested	No tested
46	Dan Li	WYB	Male	2015-12-09	Second Affiliated Hospital of Xi'an Jiaotong University	787004	18710965912	Not tested	1. Hypomelanotic macules (≥ 3, ≥ 5mm in diameter)；6. Cortical dysplasia	7. No minor criteria	36	1. VPA；3. OXC；6. TPM；8. NZP	10. Focal onset	1. VPA；3. OXC；6. TPM；8. NZP	Delayed	62	No tested	9	5. Clinically undetermined	F10/day	1. VPA；3. OXC；6. TPM；8. NZP；9. CZP	48	2:1	B. 2:1	28	11. No adverse effect	F1/ month	90	0	100	0	100	F4/month	90	Duration of KD＜12 months	Duration of KD＜12 months	1. VPA；3. OXC；6. TPM；9. CZP	1. VPA；3. OXC；6. TPM；9. CZP	1. VPA；3. OXC；6. TPM；9. CZP	1. VPA；3. OXC；6. TPM；9. CZP	18. Duration of KD＜12months	No tested	No tested	No tested	Significant improvemed	Significant improvemed	No tested	No tested	No tested
47	Dan Li	ZRX	Female	2014-10-02	Second Affiliated Hospital of Xi'an Jiaotong University	459632	15829921239	Not tested	1. Hypomelanotic macules (≥ 3, ≥ 5mm in diameter)；6. Cortical dysplasia；7. Subependymal nodules；9. Cardiac rhabdomyoma	7. No minor criteria	6	3. OXC	10. Focal onset	1. VPA；2. LEV；3. OXC；6. TPM	Delayed	No tested	79	No tested	5. Clinically undetermined	F6-7/day	1. VPA；2. LEV；3. OXC；6. TPM	24	2:1	B. 2:1；C. 3:1；D. 4:1；E. 其他：2.5：1	40	11. No adverse effect	F1-4/day	62	F7-8/day	0	F1-3/day	69	F2-3/day	62	Have stop KD therapy	Have stop KD therapy	1. VPA；2. LEV；3. OXC；6. TPM	1. VPA；2. LEV；3. OXC；6. TPM	1. VPA；2. LEV；3. OXC；6. TPM	1. VPA；2. LEV；3. OXC；6. TPM	17. Have stop KD therapy	No tested	No tested	No tested	Significant improvemed	Significant improvemed	No tested	No tested	No tested
48	Dan Li	LJH	Male	2015-06-27	Second Affiliated Hospital of Xi'an Jiaotong University	600564	15291759101	Not tested	1. Hypomelanotic macules (≥ 3, ≥ 5mm in diameter)；6. Cortical dysplasia；7. Subependymal nodules	7. No minor criteria	6	6. TPM	1. West syndrome；8. Epileptic spasms	1. VPA；2. LEV；6. TPM；8. NZP；9. CZP；15. PDN/MPED	Delayed	42	32	No tested	5. Clinically undetermined	ES3-5/day	1. VPA；2. LEV；6. TPM；9. CZP；15. PDN/MPED	20	2:1	B. 2:1；D. 4:1	72	1. Gastrointestinal disturbance；2. Infectious disease	ES10；ES1/day，	75	ES15；ES1-2/day	63	ES2；ES1/day	95	ES2；ES1/day	95	ES1-2/day	96	1. VPA；2. LEV；6. TPM；8. NZP	1. VPA；2. LEV；6. TPM；8. NZP	1. VPA；2. LEV；6. TPM；8. NZP	1. VPA；2. LEV；6. TPM；8. NZP	1. VPA；2. LEV；6. TPM；8. NZP	No tested	No tested	No tested	No obvious change	Significant improvemed	No tested	No tested	No tested
49	Dan Li	BRT	Male	2018-04-18	Second Affiliated Hospital of Xi'an Jiaotong University	733612	18972989620	TSC1,c.2356C>T	6. Cortical dysplasia；7. Subependymal nodules	1. “Confetti” skin lesions	12	6. TPM	1. West syndrome；5. Tonic；8. Epileptic spasms	1. VPA；2. LEV；3. OXC；5. LTG；6. TPM；8. NZP；9. CZP；12. RPM；15. PDN/MPED；17. PER	Delayed	No tested	72	No tested	5. Clinically undetermined	ES4-6/day	1. VPA；6. TPM；8. NZP；12. RPM；15. PDN/MPED	14	2:1	B. 2:1；C. 3:1；E. 2.5：1	56	11. No adverse effect	ES2-3/day	0	0	100	0	100	ES1-6，T1-2	96	T2-3	98	1. VPA；6. TPM；8. NZP；12. RPM；15. PDN/MPED	1. VPA；6. TPM；8. NZP；12. RPM；15. PDN/MPED	1. VPA；6. TPM；8. NZP；12. RPM；15. PDN/MPED	1. VPA；6. TPM；8. NZP；12. RPM	1. VPA；3. OXC；5. LTG；6. TPM；8. NZP；18. PER	No tested	No tested	No tested	Significant improvemed	Significant improvemed	No tested	75	9
50	Baomin Li	WWJ	Male	2008-10-19	Shandong University Cheeloo College of Medicine	12042897	13465096006	Not tested	1. Hypomelanotic macules (≥ 3, ≥ 5mm in diameter)	1. “Confetti” skin lesions；5. Multiple renal cysts	19	1. VPA；2. LEV；6. TPM	2. Lennox-Gastaut syndrome；3. Tonic-clonic	1. VPA；2. LEV；6. TPM	Delayed	No tested	No tested	No tested	5. Clinically undetermined	GTC20	1. VPA；2. LEV；6. TPM	43	3:1	B. 2:1；C. 3:1	16	11. No adverse effect	GTC20	0	GTC15	25	GTC15	25	Have stop KD therapy	Have stop KD therapy	Have stop KD therapy	Have stop KD therapy	1. VPA；6. TPM	1. VPA；6. TPM	1. VPA；6. TPM	17. Have stop KD therapy	17. Have stop KD therapy	No tested	No tested	No tested	No obvious change	No obvious change	No tested	No tested	No tested
51	Baomin Li	ZPZ	Male	2006-09-03	Shandong University Cheeloo College of Medicine	11033213	15166469913	Not tested	1. Hypomelanotic macules (≥ 3, ≥ 5mm in diameter)；6. Cortical dysplasia；7. Subependymal nodules	1. “Confetti” skin lesions；5. Multiple renal cysts	21	1. VPA；6. TPM	10. Focal onset	1. VPA；3. OXC；5. LTG；6. TPM；9. CZP	Delayed	No tested	No tested	No tested	5. Clinically undetermined	F10	1. VPA；3. OXC；5. LTG；6. TPM；9. CZP	57	4:1	A. 1:1；B. 2:1；C. 3:1；D. 4:1	54	11. No adverse effect	0	100	0	100	0	100	0	100	0	100	1. VPA；3. OXC；5. LTG；9. CZP	1. VPA；3. OXC；5. LTG；9. CZP	1. VPA；3. OXC；5. LTG	1. VPA；5. LTG	1. VPA；5. LTG	No tested	No tested	No tested	Significant improvemed	Significant improvemed	No tested	No tested	No tested
52	Man Wang	ZYX	Male	2015-05-24	Shanghai Neuromedical Center	1701496	13861361948	TSC2 gene,pathogenic	12. No major criterias	7. No minor criteria	3	1. VPA；2. LEV；6. TPM；11. VGB	1. West syndrome；8. Epileptic spasms	1. VPA；2. LEV；6. TPM；11. VGB	Delayed	No tested	No tested	No tested	5. Clinically undetermined	ES0	1. VPA；2. LEV	22	4:1	C. 3:1；D. 4:1	128	1. Gastrointestinal disturbance；7. Slow growth	0	100	0	100	0	100	0	100	0	100	1. VPA；2. LEV	1. VPA；2. LEV	1. VPA；2. LEV	1. VPA；2. LEV	1. VPA；2. LEV	No tested	No tested	No tested	Significant improvemed	Significant improvemed	No tested	No tested	No tested
53	Yu Fang	LUZH	Male	2013-01-14	Shenzhen Children's Hospital	435429	15800555240	TSC2(NM_000548)c.246G>A,p.Trp82Ter	2. Angiofibr omas (≥ 3) or fibrous cephalic plaque；6. Cortical dysplasia；7. Subependymal nodules；11. Angiomyolipomas (≥ 2)	7. No minor criteria	11	1. VPA	1. West syndrome；4.absence；8. Epileptic spasms；10. Focal onset	1. VPA；11. VGB；12. RPM	Delayed	No tested	No tested	No tested	1. ASD	ES0	11. VGB	70	4:1	D. 4:1	17.37	1. Gastrointestinal disturbance	0	100	0	100	0	100	Duration of KD＜6 months	Duration of KD＜6 months	Have stop KD therapy	Have stop KD therapy	11. VGB	11. VGB	11. VGB	17. Have stop KD therapy	17. Have stop KD therapy	No tested	No tested	No tested	Significant improvemed	Significant improvemed	No tested	No tested	No tested
